# Supplementary material for: Structure–Activity Relationship Development Efforts towards Peripherally Selective Analogs of the Cannabinoid Receptor Partial Agonist BAY 59-3074
Source: Molecules. 2022 Sep 2;27(17):5672. doi: 10.3390/molecules27175672 (PMC9457575; doi:10.3390/molecules27175672)
Supplement: Supplementary file 1 [file molecules-27-05672-s001.zip]

Archive with 1 entries (1 files):
- molecules-1866652-supplementary.pdf
